# Supplementary material for: Serum lipid level is not associated with symptomatic intracerebral hemorrhage after intravenous thrombolysis for acute ischemic stroke
Source: PeerJ. 2018 Nov 23;6:e6021. doi: 10.7717/peerj.6021 (PMC6254245; doi:10.7717/peerj.6021)
Supplement: Supplemental Information 1 [file peerj-06-6021-s001.xls]

## Sheet: 工作表1
Patient Number	ICH	sICH	mRS at 3mos	Age	Sex	NIHSS score	Time until treatment (min)	Systolic blood pressure (mmHg)	Diastolic blood pressure (mmHg)	Serum glucose level (mg/dl)	Total cholesterol level (mg/dl)	HDL-cholesterol level (mg/dl)	LDL-cholesterol level (mg/dl)	Triglyceride level (mg/dl)	prothrombin time-INR level	Serum creatinine level (mg/dl)	Serum hemoglobin A1c (%)	History of arterial hypertension	History of diabetes mellitus	History of hyperlipidemia	History of atrial fibrillation	History of coronary heart disease	Current smoker	History of previous stroke	rt-PA dose (mg/kg)
1	1	1	5	48	1	8	211	193	115	418	130	23	65	242	1.09	1.2	11.2	1	1	1	0	1	1	0	0.9
2	1	1	3	56	1	15	120	na	na	118	206	48	na	107	1.09	0.96	4.9	1	0	0	1	0	na	0	na
3	1	1	5	72	0	12	171	183	na	148	165	na	87	213	1	0.66	8.4	1	1	1	1	0	0	1	na
4	1	1	6	80	1	19	120	120	na	224	na	na	na	na	1.06	2.48	na	0	1	1	0	1	0	0	0.7
5	1	1	4	77	1	24	na	190	na	126	194	39	124	100	0.98	1.62	na	1	0	1	0	0	0	0	na
6	1	1	4	75	1	16	85	140	76	263	168	57	77	127	1.05	na	na	0	1	0	1	0	0	0	0.9
7	1	1	6	77	0	21	107	214	87	218	235	46	141	319	0.95	na	na	1	1	0	1	0	0	0	0.9
8	1	1	5	84	1	27	na	178	na	206	154	37	96	97	0.89	1.01	8.5	1	1	0	0	0	0	0	na
9	1	1	6	71	1	13	145	167	74	309	212	60	123	134	0.97	1.35	10.2	1	1	0	0	0	0	0	na
10	1	1	6	70	0	15	na	193	na	225	165	62	86	55	1.01	1.07	na	1	1	0	1	0	0	0	na
11	1	1	6	74	0	22	na	169	na	128	163	45	104	46	1.16	0.61	5.5	1	0	0	0	0	0	0	na
12	1	1	5	80	0	16	na	183	na	105	203	82	100	55	0.95	0.58	5.5	1	0	0	1	0	0	0	na
13	1	1	5	60	1	7	na	148	na	107	84	22	52	55	0.95	0.81	5.9	1	1	0	1	1	0	0	na
14	1	1	6	82	0	24	75	203	na	97	210	19	141	209	1.14	1.25	7	1	1	0	0	0	0	0	na
15	1	0	4	58	1	11	91	150	82	257	204	18	162	119	1.08	2.1	6.9	1	0	0	1	1	1	0	0.9
16	1	0	4	60	0	8	78	196	109	212	221	64	143	151	0.89	0.7	10.2	1	1	1	0	0	0	0	0.9
17	1	0	4	86	0	16	69	164	83	125	206	73	118	171	1.05	1.1	5.8	1	0	0	1	1	0	1	0.6
18	1	0	5	74	1	14	110	169	89	93	133	41	90	na	1.09	1.5	5.7	0	1	0	1	0	0	1	0.6
19	1	0	5	80	0	19	75	143	118	197	140	50	78	56	2.86	0.5	5	1	1	1	1	1	0	0	0.6
20	1	0	3	77	1	17	116	165	na	109	153	43	na	413	0.98	1.34	6.3	1	0	1	1	0	1	0	na
21	1	0	3	58	1	21	123	175	na	101	174	na	99	84	0.97	1.13	5.5	1	0	0	0	0	0	0	na
22	1	0	0	66	1	7	126	186	119	227	169	29	128	95	1899-12-31 23:02:24	na	na	1	1	0	0	0	0	0	0.9
23	1	0	2	78	1	19	65	148	74	108	234	64	131	172	0.95	na	na	0	0	1	0	0	1	0	0.9
24	1	0	4	72	0	13	na	159	na	188	227	90	107	84	0.97	0.77	6.9	1	1	0	1	0	0	0	na
25	1	0	1	72	1	11	na	167	na	228	149	40	92	65	1.03	0.95	na	1	0	0	1	0	0	0	na
26	0	0	6	84	1	17	162	203	64	125	na	na	na	na	1.06	1.1	na	1	0	0	1	0	0	0	0.6
27	0	0	5	64	1	20	50	155	118	117	na	na	na	na	na	na	na	0	0	0	1	0	0	0	na
28	0	0	1	61	0	5	70	206	117	235	282	45	214	215	0.93	0.7	8.2	0	1	1	0	0	0	0	0.6
29	0	0	1	90	0	13	97	179	90	128	234	51	173	107	1.22	0.8	5.7	1	1	0	0	1	0	1	0.6
30	0	0	4	78	1	19	46	171	85	121	221	26	171	119	0.95	1.4	5.5	1	0	1	0	0	0	0	0.9
31	0	0	4	44	1	18	107	198	94	165	251	66	169	115	1.02	1.8	6.3	1	0	1	0	0	0	0	0.9
32	0	0	3	53	1	6	41	142	72	117	217	42	165	125	1.04	1	6	0	0	1	0	0	0	0	0.6
33	0	0	1	68	0	8	82	163	80	124	232	57	157	288	0.97	1.3	6	0	0	1	0	0	0	0	0.6
34	0	0	6	75	0	20	85	201	124	111	219	59	155	123	1	1.4	5.7	1	0	0	1	0	0	0	0.7
35	0	0	4	57	1	14	100	144	92	124	212	33	151	136	0.95	0.9	na	1	1	1	0	1	0	0	0.9
36	0	0	2	79	0	6	73	176	72	137	133	36	150	196	0.94	0.9	na	1	0	1	1	0	0	0	0.7
37	0	0	1	72	1	6	60	195	100	402	192	36	148	85	0.9	1.8	10.8	1	1	1	1	0	0	1	0.6
38	0	0	4	54	1	8	121	211	113	170	222	48	147	288	1.04	0.7	7.6	1	1	1	0	0	0	0	0.9
39	0	0	0	66	1	6	102	143	70	126	200	53	147	80	1.07	0.7	5.5	0	0	1	0	0	1	1	0.9
40	0	0	4	78	0	13	50	165	70	192	235	56	144	175	1.28	1.5	7.5	1	1	0	1	0	0	0	0.6
41	0	0	3	72	1	na	240	170	110	130	192	46	142	113	1.11	1.2	na	1	0	0	1	0	1	0	0.9
42	0	0	2	64	1	10	93	164	107	284	211	48	141	192	0.91	0.9	na	1	1	1	0	1	1	1	0.6
43	0	0	4	48	1	19	33	190	121	155	194	25	139	150	0.89	1.1	6.7	0	0	0	0	0	0	0	0.6
44	0	0	4	46	1	17	68	160	74	101	197	51	138	89	0.93	1.3	5.2	0	0	0	0	0	1	0	0.8
45	0	0	1	57	1	16	35	122	79	123	201	37	138	130	1.18	1.1	na	1	0	1	1	1	0	0	0.6
46	0	0	2	68	1	15	43	203	117	192	185	37	134	140	1.06	0.7	7	1	1	0	0	0	0	0	0.6
47	0	0	2	82	1	7	57	177	91	104	191	41	132	88	1.01	1.5	na	1	0	1	1	0	0	0	0.7
48	0	0	4	69	0	7	35	187	94	111	202	na	132	88	0.98	0.7	5.7	1	0	1	0	0	1	0	0.9
49	0	0	2	64	0	4	59	164	89	166	200	65	130	66	0.98	0.6	5.8	0	0	0	0	0	0	0	0.6
50	0	0	4	67	1	11	70	209	96	142	175	46	129	na	1.07	0.7	5.9	1	1	1	0	0	0	0	0.9
51	0	0	5	76	0	16	59	157	76	260	172	45	128	140	1.01	3	na	0	1	0	1	1	0	0	0.6
52	0	0	2	44	0	4	172	150	97	118	188	38	127	125	1.02	0.7	na	0	0	0	0	0	0	0	0.9
53	0	0	4	53	1	12	85	225	115	107	186	48	123	94	0.97	1.1	5.1	1	0	0	0	0	0	0	0.6
54	0	0	4	61	1	12	80	142	90	88	100	37	122	176	1.07	1.1	na	1	0	1	1	0	1	0	0.67
55	0	0	1	57	0	14	44	161	100	170	186	50	117	185	1.01	0.8	5.8	0	0	0	1	0	0	0	0.7
56	0	0	1	52	1	6	41	122	89	135	173	47	116	76	1.05	0.9	5	0	0	0	0	0	0	0	0.7
57	0	0	1	67	1	39	55	135	66	121	171	51	113	72	1.17	0.9	5.4	1	0	1	0	0	0	0	0.9
58	0	0	0	43	0	6	66	147	92	92	164	48	113	76	1.05	0.7	5.1	0	0	0	0	0	0	0	0.9
59	0	0	1	80	1	9	95	193	95	110	169	41	112	92	1.01	1	na	0	0	0	1	0	0	0	0.6
60	0	0	2	66	0	24	180	174	81	99	165	45	111	60	1.01	1.2	na	1	0	0	1	0	1	0	0.9
61	0	0	4	52	1	19	57	145	88	197	172	61	111	na	0.98	0.9	na	0	0	0	1	0	1	0	0.9
62	0	0	4	72	1	7	41	216	118	134	173	58	109	63	1	1	6.1	1	0	0	0	0	0	0	0.75
63	0	0	2	61	1	4	83	196	109	101	162	42	109	86	1.03	1.1	4.7	1	0	0	0	0	1	0	0.6
64	0	0	2	77	1	19	45	205	164	143	161	39	106	82	0.97	1.5	6	1	0	0	1	1	0	0	0.9
65	0	0	1	51	0	6	73	176	107	172	167	45	103	167	1.23	1	6.4	1	0	1	1	0	0	0	0.9
66	0	0	5	82	0	15	110	205	109	180	155	45	102	67	1.07	0.8	7	1	1	1	1	1	0	0	0.6
67	0	0	4	75	1	10	80	173	95	102	152	45	101	44	1.14	0.9	5.4	1	0	0	1	0	0	0	0.6
68	0	0	1	67	1	7	52	126	65	151	195	45	101	278	0.9	1.1	5.8	1	0	1	0	1	0	0	0.7
69	0	0	3	75	0	6	108	176	79	na	159	52	98	45	1.04	0.7	4.6	1	0	0	0	0	0	0	0.9
70	0	0	1	80	0	14	120	157	83	123	151	44	95	81	1.02	0.9	6	1	0	0	1	0	0	0	0.7
71	0	0	1	67	0	7	174	205	90	179	166	62	94	80	1	0.6	8.9	1	1	0	0	1	0	0	0.9
72	0	0	2	59	1	13	81	141	99	146	144	34	93	114	0.98	0.9	6.5	1	0	0	0	0	1	0	0.6
73	0	0	4	50	1	12	105	187	145	125	144	32	93	96	1.17	1.1	7.1	1	1	1	1	0	0	0	0.9
74	0	0	1	74	0	9	115	162	77	100	154	44	92	146	0.92	0.5	5.7	1	0	1	1	1	0	0	0.9
75	0	0	4	64	1	15	60	na	na	102	140	49	91	56	1.18	1.3	5.3	1	0	0	0	0	0	0	na
76	0	0	1	82	0	10	81	133	67	95	137	33	81	82	1.11	0.9	na	1	0	0	1	0	0	1	0.6
77	0	0	2	64	0	5	70	163	90	262	163	56	76	246	1.04	0.6	8.6	1	1	0	0	0	0	0	0.9
78	0	0	4	37	1	36	173	143	99	136	150	60	74	90	0.96	1.1	5.4	0	0	0	0	0	0	0	0.7
79	0	0	4	77	1	12	58	160	109	132	131	46	70	95	0.98	1.1	5.4	1	0	0	1	1	0	0	0.6
80	0	0	4	62	1	21	111	150	115	111	113	44	55	50	1.04	0.7	na	1	0	0	1	0	0	0	0.6
81	0	0	2	64	1	5	62	185	110	228	97	51	41	47	0.98	0.8	7.8	1	1	1	1	0	0	0	0.9
82	0	0	na	62	0	na	170	na	na	na	na	na	na	na	na	na	na	1	na	na	na	na	na	na	na
83	0	0	5	81	0	21	95	147	na	104	196	49	na	68	1.59	na	na	1	na	1	1	1	0	0	na
84	0	0	4	79	0	20	148	197	na	125	176	51	na	68	0.94	na	na	1	0	0	1	1	na	0	na
85	0	0	4	85	0	21	184	188	na	126	158	42	na	53	0.97	na	na	1	0	0	1	0	na	0	na
86	0	0	5	74	1	37	180	213	na	109	196	31	na	151	0.91	na	na	1	0	0	0	1	1	0	na
87	0	0	2	61	1	6	92	138	na	106	162	38	na	88	1.02	na	na	1	0	0	1	na	na	0	na
88	0	0	2	69	1	7	145	176	na	91	237	45	na	76	1.03	na	na	1	0	0	1	0	1	na	na
89	0	0	4	76	0	23	120	147	na	119	132	35	na	126	1.02	na	na	1	0	0	1	1	0	0	na
90	0	0	2	68	1	7	na	157	na	98	150	NA	97	101	1.01	na	na	1	0	1	0	0	na	0	na
91	0	0	3	73	1	17	180	222	na	237	207	40	na	145	0.88	na	na	1	1	0	0	0	1	0	na
92	0	0	3	69	1	12	75	147	na	120	178	38	na	70	0.98	na	na	1	0	0	1	0	0	0	na
93	0	0	2	84	0	6	135	193	na	177	200	56	na	38	1.01	na	na	1	0	0	0	0	na	0	na
94	0	0	4	79	0	17	176	164	na	130	160	56	na	55	1.05	na	na	1	0	0	1	0	0	0	na
95	0	0	3	75	1	8	160	160	na	99	211	58	na	46	0.95	na	na	0	0	0	0	0	1	0	na
96	0	0	4	56	0	14	94	144	na	114	146	45	na	53	1.05	na	na	1	0	0	1	1	na	0	na
97	0	0	3	69	0	13	126	182	na	101	254	65	na	67	0.92	na	na	0	0	0	0	0	na	0	na
98	0	0	2	53	0	16	105	130	na	110	186	59	na	49	0.92	na	na	0	0	0	0	0	na	0	na
99	0	0	3	70	0	10	120	150	na	138	129	32	na	91	1.01	na	na	1	0	0	1	1	na	na	na
100	0	0	3	66	1	11	92	112	na	117	na	na	na	na	1.04	na	na	0	0	0	1	0	0	0	na
101	0	0	0	55	0	12	50	147	na	124	269	na	189	184	0.92	na	na	1	0	1	0	1	0	0	na
102	0	0	4	79	0	18	136	175	na	128	262	na	189	91	0.95	na	na	1	0	0	0	0	0	0	na
103	0	0	1	57	1	5	54	147	na	121	246	na	170	171	0.92	na	na	0	0	0	0	0	1	0	na
104	0	0	2	76	0	8	138	182	na	115	284	na	169	74	0.89	na	na	1	1	1	0	0	0	0	na
105	0	0	6	47	1	17	119	123	na	114	243	na	159	238	1.24	na	na	0	0	0	0	0	na	0	na
106	0	0	2	75	0	10	76	172	na	118	225	na	136	167	0.95	na	na	0	0	1	0	0	0	0	na
107	0	0	1	44	1	8	99	149	na	167	253	na	135	419	0.94	na	na	1	0	0	0	0	1	0	na
108	0	0	3	51	0	19	106	146	na	116	211	na	135	79	1.04	na	na	1	0	0	0	0	na	0	na
109	0	0	1	57	1	7	90	144	na	na	205	na	131	119	0.9	na	na	0	0	0	0	0	1	0	na
110	0	0	2	77	1	na	na	142	na	229	203	na	129	314	1.05	na	na	1	0	1	1	na	na	1	na
111	0	0	3	92	1	18	175	146	na	86	179	na	125	100	1.06	na	na	1	1	0	1	1	0	0	na
112	0	0	3	66	1	9	115	172	na	124	203	na	121	191	0.94	na	na	1	0	0	0	0	0	0	na
113	0	0	2	58	0	5	155	215	na	325	203	na	117	181	0.9	na	na	1	1	1	0	0	0	0	na
114	0	0	5	42	0	20	210	149	na	158	175	na	115	67	0.92	na	na	1	0	1	0	1	na	1	na
115	0	0	5	70	0	19	170	260	na	141	226	na	105	75	0.94	na	na	1	0	0	1	0	0	0	na
116	0	0	4	67	0	21	na	108	na	170	199	na	102	213	0.96	na	na	1	0	0	0	0	0	0	na
117	0	0	1	78	1	6	105	144	na	128	150	na	89	78	0.95	na	na	1	0	1	0	1	0	0	na
118	0	0	4	84	0	28	110	174	na	100	147	na	89	77	1.03	na	na	1	0	0	1	0	na	1	na
119	0	0	0	49	1	6	121	169	na	113	154	na	88	218	0.94	na	na	0	0	1	0	0	1	0	na
120	0	0	1	68	0	4	180	124	na	111	158	na	85	99	0.99	na	na	1	0	1	0	1	na	1	na
121	0	0	1	75	1	8	74	172	na	202	141	na	80	157	1.01	na	na	1	1	0	0	1	na	0	na
122	0	0	0	86	1	8	177	115	na	na	147	na	80	75	10.9	na	na	na	1	0	1	1	na	na	na
123	0	0	0	59	1	8	150	118	na	103	171	na	79	91	0.98	na	na	0	1	0	1	0	na	0	na
124	0	0	1	58	0	11	na	161	na	113	159	na	78	161	0.97	na	na	1	0	1	0	0	na	1	na
125	0	0	2	18	1	9	164	122	na	105	123	na	78	49	1.04	na	na	0	0	0	0	0	0	0	na
126	0	0	1	56	0	11	100	154	na	109	154	na	69	54	1.04	na	na	0	0	0	0	0	0	0	na
127	0	0	6	75	0	22	na	132	na	148	122	na	55	124	1.01	1.01	6.6	1	1	0	0	0	0	0	na
128	0	0	4	50	1	13	92	119	na	100	202	32	110	191	0.99	1.03	8.5	0	0	1	0	0	1	0	na
129	0	0	5	73	1	17	81	138	78	103	191	23	111	285	1.09	na	na	1	0	0	0	0	0	0	0.9
130	0	0	6	87	1	25	112	180	54	155	na	na	na	na	1.1	na	na	1	0	0	0	0	0	0	0.9
131	0	0	0	55	0	16	na	103	na	150	180	na	140	92	1.08	1.54	na	0	0	0	1	0	0	0	na
132	0	0	5	54	0	20	na	213	98	194	358	50	251	119	0.88	0.82	na	1	1	1	0	0	0	0	na
133	0	0	3	85	0	8	165	168	na	175	259	48	180	126	0.95	na	na	1	1	1	0	0	0	0	0.9
134	0	0	0	36	1	6	175	225	125	121	221	33	161	132	0.9	na	na	1	0	1	0	0	0	0	0.9
135	0	0	2	81	1	14	190	151	na	na	232	44	156	88	1.26	na	na	1	0	0	1	0	0	0	0.9
136	0	0	2	63	1	16	130	187	109	262	216	37	148	261	0.94	na	na	1	1	1	0	1	0	1	0.9
137	0	0	6	82	0	17	220	187	na	144	216	38	147	152	0.93	0.98	7	1	1	1	0	0	1	0	na
138	0	0	5	77	0	17	90	158	78	139	201	52	133	90	1.02	na	na	1	1	1	1	0	0	0	0.9
139	0	0	1	77	1	13	na	197	na	152	196	46	128	41	1	0.99	na	1	0	0	0	0	0	0	na
140	0	0	0	90	0	9	104	177	103	118	204	53	128	121	0.95	na	na	1	0	1	1	0	0	0	0.6
141	0	0	3	83	0	27	na	122	na	130	177	39	120	72	0.97	1.2	na	1	0	0	0	0	0	0	na
142	0	0	4	61	0	10	na	173	na	150	216	66	118	100	0.93	0.67	na	1	0	0	1	0	0	0	na
143	0	0	na	68	1	8	59	173	na	93	186	na	117	139	0.95	na	na	1	1	0	0	0	0	1	na
144	0	0	na	79	0	8	172	166	na	151	187	39	113	231	0.95	na	na	1	0	0	1	0	0	0	na
145	0	0	na	44	1	16	105	127	na	122	180	44	113	109	0.91	na	na	1	0	0	0	0	1	0	na
146	0	0	6	69	1	23	165	172	91	185	172	39	110	55	1.08	na	na	1	0	0	0	0	0	0	na
147	0	0	1	57	0	12	100	196	116	102	156	31	108	84	1.07	na	na	1	0	0	0	0	0	0	0.9
148	0	0	6	88	0	31	65	173	137	117	179	62	106	110	0.92	na	na	1	0	0	0	1	0	0	0.9
149	0	0	1	89	0	6	98	125	76	143	152	28	101	112	1.12	na	na	1	0	0	1	0	0	1	0.6
150	0	0	4	60	1	6	72	179	111	121	170	62	99	42	0.93	na	na	1	0	0	0	0	1	0	0.9
151	0	0	0	76	1	16	144	138	91	104	148	21	98	140	1.15	na	na	1	0	0	0	0	1	1	0.9
152	0	0	4	50	1	21	na	123	na	285	201	46	98	317	0.95	1.02	na	0	1	1	0	0	0	0	na
153	0	0	1	64	0	9	115	145	76	116	158	37	90	130	1.12	na	na	0	0	0	1	1	0	0	0.9
154	0	0	1	61	1	13	159	170	85	102	174	55	89	161	0.97	na	na	1	0	0	0	0	1	0	0.9
155	0	0	4	74	0	22	na	164	na	127	137	27	88	118	1.38	1.26	na	1	0	0	1	0	0	1	na
156	0	0	4	51	1	13	na	159	na	180	157	na	81	152	1.13	na	na	1	0	0	1	0	0	0	na
157	0	0	5	88	1	13	na	144	na	134	148	58	76	na	1.04	na	na	0	0	0	1	0	na	1	na
158	0	0	0	41	0	7	na	144	na	119	118	25	75	88	0.94	na	na	0	0	0	0	0	0	0	na
159	0	0	na	78	1	20	160	165	na	116	105	42	42	95	0.98	na	na	1	1	0	1	na	na	0	na
160	0	0	2	56	0	20	80	169	111	118	309	na	190	361	0.88	na	na	0	0	1	0	0	0	0	na
161	0	0	1	67	1	8	na	191	na	145	208	na	154	64	1.03	na	na	1	0	1	0	na	na	0	na
162	0	0	5	77	1	17	97	na	na	123	164	58	94	57	0.96	na	na	1	0	1	0	166	65	1	na
163	0	0	1	68	1	24	na	1900-06-01	1900-04-19	132	250	57	164	102	0.95	0.7	5.4	1	0	1	1	1	1	0	na
164	0	0	1	70	0	19	na	199	na	120	164	63	66	118	1.03	0.83	na	1	0	0	1	1	0	0	na
165	0	0	na	78	1	12	na	192	na	211	220	31	164	190	1.1	na	na	1	1	1	1	na	na	1	na
166	0	0	6	79	0	17	na	197	na	296	139	40	81	78	1.23	0.64	7.4	1	1	0	1	na	na	0	na
167	0	0	5	82	0	15	na	na	na	157	152	39	84	119	1.03	1.74	na	1	0	0	1	na	na	0	na
168	0	0	1	79	1	15	na	190	na	84	166	42	113	46	0.98	0.78	na	1	0	0	0	na	na	0	na
169	0	0	na	77	0	8	na	160	na	151	221	37	145	242	0.98	0.73	8.1	1	1	0	0	na	na	0	na
170	0	0	1	54	1	7	na	212	na	208	226	38	97	526	0.99	2.05	na	1	1	0	0	na	na	0	na
171	0	0	0	77	1	5	na	125	na	280	246	51	164	108	0.95	1.05	na	0	0	1	0	na	na	0	na
172	0	0	2	66	1	8	na	184	na	237	176	29	76	329	1.02	2.2	10	1	1	0	0	na	na	1	na
173	0	0	0	68	1	22	na	158	na	79	117	26	73	89	1.03	0.92	na	1	0	0	1	na	na	1	na
174	0	0	2	84	1	19	na	160	na	109	na	na	na	na	na	na	na	1	0	0	0	na	na	0	na
175	0	0	4	53	1	14	na	180	na	152	na	na	na	na	na	na	na	1	0	0	1	na	na	0	na
176	0	0	5	57	1	8	na	183	na	151	na	na	na	na	na	na	na	1	0	1	0	na	na	0	na
177	0	0	0	60	1	4	na	163	na	107	na	na	na	na	na	na	na	1	1	1	0	na	na	0	na
178	0	0	3	76	1	7	na	167	na	115	na	na	na	na	na	na	na	0	0	1	0	na	na	0	na
179	0	0	4	66	0	12	na	136	na	118	na	na	na	na	na	na	na	1	0	1	1	na	na	0	na
180	0	0	6	52	0	25	na	164	na	171	na	na	na	na	na	na	na	1	1	0	0	na	na	0	na
181	0	0	0	66	1	8	na	233	na	218	na	na	na	na	na	na	na	1	1	1	0	na	na	0	na
182	0	0	6	57	0	12	na	178	na	207	na	na	na	na	na	na	na	1	1	0	1	na	na	0	na
183	0	0	3	69	1	12	na	139	na	220	na	na	na	na	na	na	na	1	0	0	0	na	na	0	na
184	0	0	2	79	1	15	na	176	na	111	na	na	na	na	na	na	na	1	0	0	0	na	na	0	na
185	0	0	0	78	1	8	na	165	na	103	na	na	na	na	na	na	na	1	0	0	0	na	na	0	na
186	0	0	4	82	0	9	na	198	na	109	na	na	na	na	na	na	na	1	0	1	0	na	na	0	na
187	0	0	na	52	0	24	na	150	na	430	na	na	na	na	na	na	na	1	1	1	0	na	na	0	na
188	0	0	6	84	1	21	na	172	na	179	na	na	na	na	na	na	na	0	0	0	0	na	na	0	na
189	0	0	6	88	0	20	na	130	na	246	na	na	na	na	na	na	na	0	1	0	1	na	na	0	na
190	0	0	na	70	1	15	na	122	na	153	na	na	na	na	na	na	na	0	0	1	0	na	na	0	na
191	0	0	na	59	1	15	na	187	na	72	na	na	na	na	na	na	na	1	0	0	1	na	na	0	na
192	0	0	na	84	0	10	na	171	na	149	na	na	na	na	na	na	na	0	0	1	1	na	na	0	na
193	0	0	1	78	1	7	na	128	na	76	na	na	na	na	na	na	na	0	0	1	1	na	na	0	na
194	0	0	5	84	0	27	na	139	na	144	na	na	na	na	na	na	na	1	1	1	0	na	na	0	na
195	0	0	4	89	0	14	na	152	na	256	na	na	na	na	na	na	na	1	0	0	1	na	na	0	na
196	0	0	2	66	0	10	na	157	na	141	na	na	na	na	na	na	na	1	0	0	0	na	na	0	na
197	0	0	2	81	0	16	na	213	na	141	na	na	na	na	na	na	na	0	0	0	1	na	na	0	na
198	0	0	0	72	0	6	na	160	na	171	na	na	na	na	na	na	na	1	0	0	1	na	na	0	na
199	0	0	1	62	1	22	na	188	na	110	na	na	na	na	na	na	na	0	0	1	0	na	na	0	na
200	0	0	5	61	0	27	na	215	na	560	na	na	na	na	na	na	na	1	1	0	1	na	na	0	na
201	0	0	6	84	0	18	na	189	na	102	na	na	na	na	na	na	na	1	0	0	1	na	na	0	na
202	0	0	0	46	1	13	na	160	na	110	na	na	na	na	na	na	na	1	0	1	0	na	na	0	na
203	0	0	4	60	1	17	na	147	na	220	na	na	na	na	na	na	na	1	1	1	0	na	na	0	na
204	0	0	1	76	1	6	na	182	na	98	na	na	na	na	na	na	na	1	0	0	0	na	na	0	na
205	0	0	2	49	1	11	na	196	na	99	na	na	na	na	na	na	na	1	1	0	1	na	na	0	na
206	0	0	1	78	0	25	na	172	na	102	na	na	na	na	na	na	na	1	0	1	0	na	na	0	na
207	0	0	6	67	0	15	na	183	na	287	na	na	na	na	na	na	na	1	1	1	0	na	na	0	na
208	0	0	1	56	1	12	na	141	na	100	na	na	na	na	na	na	na	1	0	1	1	na	na	0	na
209	0	0	0	74	1	8	na	153	na	96	na	na	na	na	na	na	na	1	0	1	0	na	na	0	na
210	0	0	4	79	0	9	na	183	na	150	258	46	205	161	0.93	na	na	1	0	0	1	na	na	0	na
211	0	0	3	65	1	6	na	190	na	453	289	42	193	288	1	na	na	1	1	1	0	na	na	0	na
212	0	0	1	76	0	7	na	180	na	137	262	49	175	113	0.95	na	na	1	0	1	0	na	na	0	na
213	0	0	2	77	0	19	na	162	na	90	241	53	169	87	1.05	na	na	1	0	1	1	na	na	0	na
214	0	0	1	56	1	15	na	194	na	275	208	38	154	61	0.98	na	na	1	1	1	0	na	na	0	na
215	0	0	4	61	0	18	na	226	na	102	195	47	132	66	1.2	na	na	1	0	0	0	na	na	0	na
216	0	0	6	70	1	17	na	160	na	100	189	45	131	72	0.98	na	na	1	0	1	1	na	na	1	na
217	0	0	0	47	1	11	na	136	na	161	189	34	127	196	0.91	na	na	1	1	0	0	na	na	0	na
218	0	0	1	63	1	10	na	156	na	120	190	43	125	117	0.95	na	na	1	0	0	0	na	na	0	na
219	0	0	2	80	0	9	na	172	na	119	196	49	123	81	0.97	na	na	1	0	1	0	na	na	0	na
220	0	0	6	79	1	22	na	205	na	87	164	37	113	104	0.95	na	na	1	0	0	0	na	na	0	na
221	0	0	0	57	1	9	na	162	na	130	158	33	108	112	1.01	na	na	1	0	0	0	na	na	0	na
222	0	0	4	50	0	16	na	138	na	85	186	48	108	60	0.89	na	na	0	0	0	0	na	na	0	na
223	0	0	1	72	0	14	na	157	na	106	165	38	106	96	0.98	na	na	1	0	1	0	na	na	0	na
224	0	0	3	59	1	7	na	192	na	78	154	37	104	66	1.05	na	na	1	0	1	1	na	na	1	na
225	0	0	0	70	1	10	na	168	na	94	157	30	95	126	1	na	na	1	0	0	1	na	na	0	na
226	0	0	0	61	1	11	na	227	na	326	164	27	95	199	0.96	na	na	1	1	0	0	na	na	0	na
227	0	0	2	63	1	13	na	177	na	222	148	44	88	23	0.95	na	na	1	0	0	1	na	na	0	na
228	0	0	1	33	0	19	na	165	na	132	158	52	87	91	0.95	na	na	0	0	0	0	na	na	0	na
229	0	0	4	90	1	10	na	208	na	99	134	38	77	78	0.98	na	na	1	0	0	0	na	na	0	na
na	na	na	na	na	na	na	na	na	na	na	na	na	na	na	na	na	na	na	na	na	na	na	na	na	na
na	na	na	na	na	na	na	na	na	na	na	na	na	na	na	na	na	na	na	na	na	na	na	na	na	na
na	na	na	na	na	na	na	na	na	na	na	na	na	na	na	na	na	na	na	na	na	na	na	na	na	na
na	na	na	na	na	na	na	na	na	na	na	na	na	na	na	na	na	na	na	na	na	na	na	na	na	na
na	na	na	na	na	na	na	na	na	na	na	na	na	na	na	na	na	na	na	na	na	na	na	na	na	na
na	na	na	na	na	na	na	na	na	na	na	na	na	na	na	na	na	na	na	na	na	na	na	na	na	na
na	na	na	na	na	na	na	na	na	na	na	na	na	na	na	na	na	na	na	na	na	na	na	na	na	na
na	na	na	na	na	na	na	na	na	na	na	na	na	na	na	na	na	na	na	na	na	na	na	na	na	na
na	na	na	na	na	na	na	na	na	na	na	na	na	na	na	na	na	na	na	na	na	na	na	na	na	na
na	na	na	na	na	na	na	na	na	na	na	na	na	na	na	na	na	na	na	na	na	na	na	na	na	na
na	na	na	na	na	na	na	na	na	na	na	na	na	na	na	na	na	na	na	na	na	na	na	na	na	na
na	na	na	na	na	na	na	na	na	na	na	na	na	na	na	na	na	na	na	na	na	na	na	na	na	na
na	na	na	na	na	na	na	na	na	na	na	na	na	na	na	na	na	na	na	na	na	na	na	na	na	na
